# Supplementary material for: An efficient Equilibrium Optimizer for parameters identification of photovoltaic modules
Source: PeerJ Comput Sci. 2021 Sep 9;7:e708. doi: 10.7717/peerj-cs.708 (PMC8444076; doi:10.7717/peerj-cs.708)
Supplement: Supplemental Information 2 [file peerj-cs-07-708-s002.zip]

Archive with 5 entries (5 files):
- Datasets/design.m
- Datasets/explanation.txt
- Datasets/Get_Functions_details.m
- Datasets/gnR1R2.m
- Datasets/initialization.m
