# Supplementary material for: An efficient Equilibrium Optimizer for parameters identification of photovoltaic modules
Source: PeerJ Comput Sci. 2021 Sep 9;7:e708. doi: 10.7717/peerj-cs.708 (PMC8444076; doi:10.7717/peerj-cs.708)
Supplement: Supplemental Information 2 [file peerj-cs-07-708-s002.zip › Datasets/explanation.txt]

This Model we build to generate result random depond on the range we given such exist in these matlab file.
