# Supplementary material for: An efficient Equilibrium Optimizer for parameters identification of photovoltaic modules
Source: PeerJ Comput Sci. 2021 Sep 9;7:e708. doi: 10.7717/peerj-cs.708 (PMC8444076; doi:10.7717/peerj-cs.708)
Supplement: Supplemental Information 2 [file peerj-cs-07-708-s002.zip › Datasets/Get_Functions_details.m]

%___________________________________________________________________%
%  Dragonfly Algorithm (DA) source codes demo version 1.0           %
%                                                                   %
%  Developed in MATLAB R2011b(7.13)                                 %
%                                                                   %
%  Author and programmer: Seyedali Mirjalili                        %
%                                                                   %
%         e-Mail: ali.mirjalili@gmail.com                           %
%                 seyedali.mirjalili@griffithuni.edu.au             %
%                                                                   %
%       Homepage: http://www.alimirjalili.com                       %
%                                                                   %
%   Main paper:                                                     %
%                                                                   %
%   S. Mirjalili, Dragonfly algorithm: a new meta-heuristic         %
%   optimization technique for solving single-objective, discrete,  %
%    and multi-objective problems, Neural Computing and Applications% 
%   DOI: http://dx.doi.org/10.1007/s00521-015-1920-1                %
%                                                                   %
%___________________________________________________________________%

% This function containts full information and implementations of the benchmark 
% functions in Table 1, Table 2, and other test functins from the literature 

% lb is the lower bound: lb=[lb_1,lb_2,...,lb_d]
% up is the uppper bound: ub=[ub_1,ub_2,...,ub_d]
% dim is the number of variables (dimension of the problem)

function [lb,ub,dim,fobj] = Get_Functions_details(F)


switch F
    case 'F1'
        fobj = @F1;
        lb=[.5              0.2*10^-6           0.03           50        1];
        ub=[.8              0.4*10^-6           0.05           60        5];
% 
%       lb=[0                  0.2*10^-6             0        0            1   ];
%       ub=[2                 50*10^-6              2       2000          50   ]; 
        dim=5;  
%         D           = 9;                    % Problem dimension

end

end

% F1

function FOBJ = F1(x)

    

%only T
%assignin('base', 'Ta', [x(1) x(2) x(3) x(4)  x(5) x(6) x(7) x(8)]);
%assignin('base', 'Ta', [x(1) x(2) x(3) x(4) x(5) x(6)  x(7) x(8) x(9) x(10) x(11)]);
assignin('base', 'Ta', [x(1)   x(2) x(3) x(4) x(5)]);% x(6)  x(7) x(8) x(9)]);
%assignin('base', 'Ta', [x(1) x(2) x(3) x(4) x(5) x(6)  x(7) x(8) x(9) x(10) x(11) x(12) x(13) x(14) x(15) x(16) x(17) x(18) x(19) x(20) x(21) x(22)]);
%assignin('base', 'Ta', [x(1) x(2) x(3) x(4)  x(5)]);
%assignin('base', 'Ta', [x(1) x(2) x(3) x(4) x(5) x(6)  x(7) x(8) x(9) x(10) x(11) x(12) x(13) x(14) x(15) x(16) x(17) x(18) x(19) x(20)]);

% % % % % in order to select the data 0 150 300 450 .....4050
Ta=evalin('base','Ta');

% if_function_Ta
% 
% PF_main
% fitness = Cost_fun;

system1

FOBJ=obj_cost;
end
