# Supplementary material for: An efficient Equilibrium Optimizer for parameters identification of photovoltaic modules
Source: PeerJ Comput Sci. 2021 Sep 9;7:e708. doi: 10.7717/peerj-cs.708 (PMC8444076; doi:10.7717/peerj-cs.708)
Supplement: Supplemental Information 2 [file peerj-cs-07-708-s002.zip › Datasets/gnR1R2.m]

function [r1, r2] = gnR1R2(NP1, NP2, r0)

% gnA1A2 generate two column vectors r1 and r2 of size NP1 & NP2, respectively
%    r1's elements are choosen from {1, 2, ..., NP1} & r1(i) ~= r0(i)
%    r2's elements are choosen from {1, 2, ..., NP2} & r2(i) ~= r1(i) & r2(i) ~= r0(i)
%
% Call:
%    [r1 r2 ...] = gnA1A2(NP1)   % r0 is set to be (1:NP1)'
%    [r1 r2 ...] = gnA1A2(NP1, r0) % r0 should be of length NP1
%
% Version: 2.1  Date: 2008/07/01
% Written by Jingqiao Zhang (jingqiao@gmail.com)

NP0 = length(r0);

r1 = floor(rand(1, NP0) * NP1) + 1;
%for i = 1 : inf
for i = 1 : 99999999
    pos = (r1 == r0);
    if sum(pos) == 0
        break;
    else % regenerate r1 if it is equal to r0
        r1(pos) = floor(rand(1, sum(pos)) * NP1) + 1;
    end
    if i > 1000, % this has never happened so far
        error('Can not genrate r1 in 1000 iterations');
    end
end

r2 = floor(rand(1, NP0) * NP2) + 1;
%for i = 1 : inf
for i = 1 : 99999999
    pos = ((r2 == r1) | (r2 == r0));
    if sum(pos)==0
        break;
    else % regenerate r2 if it is equal to r0 or r1
        r2(pos) = floor(rand(1, sum(pos)) * NP2) + 1;
    end
    if i > 1000, % this has never happened so far
        error('Can not genrate r2 in 1000 iterations');
    end
end
