# Supplementary material for: An efficient Equilibrium Optimizer for parameters identification of photovoltaic modules
Source: PeerJ Comput Sci. 2021 Sep 9;7:e708. doi: 10.7717/peerj-cs.708 (PMC8444076; doi:10.7717/peerj-cs.708)
Supplement: Supplemental Information 2 [file peerj-cs-07-708-s002.zip › Datasets/initialization.m]

%___________________________________________________________________%
%  Ant Lion Optimizer (ALO) source codes demo version 1.0           %
%                                                                   %
%  Developed in MATLAB R2011b(7.13)                                 %
%                                                                   %
%  Author and programmer: Seyedali Mirjalili                        %
%                                                                   %
%         e-Mail: ali.mirjalili@gmail.com                           %
%                 seyedali.mirjalili@griffithuni.edu.au             %
%                                                                   %
%       Homepage: http://www.alimirjalili.com                       %
%                                                                   %
%   Main paper:                                                     %
%                                                                   %
%   S. Mirjalili, The Ant Lion Optimizer                            %
%   Advances in Engineering Software , in press,2015                %
%   DOI: http://dx.doi.org/10.1016/j.advengsoft.2015.01.010         %
%                                                                   %
%___________________________________________________________________%

% This function creates the first random population

function X=initialization(SearchAgents_no,dim,ub,lb)

Boundary_no= size(ub,2); % numnber of boundaries

% If the boundaries of all variables are equal and user enter a signle
% number for both ub and lb
if Boundary_no==1
    X=rand(SearchAgents_no,dim).*(ub-lb)+lb;
end

% If each variable has a different lb and ub
if Boundary_no>1
    for i=1:dim
        ub_i=ub(i);
        lb_i=lb(i);
        X(:,i)=rand(SearchAgents_no,1).*(ub_i-lb_i)+lb_i;
    end
end
